# Supplementary material for: Justifying Euthanasia: A Qualitative Study of Veterinarians’ Ethical Boundary Work of “Good” Killing
Source: Animals (Basel). 2023 Aug 4;13(15):2515. doi: 10.3390/ani13152515 (PMC10416879; doi:10.3390/ani13152515)
Supplement: Supplementary file 1 [file animals-13-02515-s001.zip]

Archive with 1 entries (1 files):
- animals-2432933-supplementary.pdf
